# Supplementary material for: Lymph Node Ratio as a Risk Factor for Early Recurrence in Older Patients with Stage II/III Gastric Cancer: A Retrospective Study
Source: J Clin Med. 2025 Sep 19;14(18):6609. doi: 10.3390/jcm14186609 (PMC12470672; doi:10.3390/jcm14186609)
Supplement: Supplementary file 1 [file jcm-14-06609-s001.zip]

Archive with 1 entries (1 files):
- jcm-3843911-supplementary.pdf
